# Supplementary material for: Synthesis and Cytotoxic Activity of 1,2,4-Triazolo-Linked Bis-Indolyl Conjugates as Dual Inhibitors of Tankyrase and PI3K
Source: Molecules. 2022 Nov 7;27(21):7642. doi: 10.3390/molecules27217642 (PMC9657870; doi:10.3390/molecules27217642)
Supplement: Supplementary file 1 [file molecules-27-07642-s001.zip]

Archive with 1 entries (1 files):
- molecules-2013576-supplementary.pdf
